# Supplementary material for: Pre-Transplant Serum Leptin Levels and Relapse of Acute Myeloid Leukemia after Allogeneic Transplantation
Source: Int J Mol Sci. 2022 Feb 20;23(4):2337. doi: 10.3390/ijms23042337 (PMC8879842; doi:10.3390/ijms23042337)
Supplement: Supplementary file 1 [file ijms-23-02337-s001.zip]

Archive with 1 entries (1 files):
- ijms-1587461-supplementary.pdf
